# Supplementary material for: Methionine Synthase 2 Represses Stem Cell Maintenance of Arabidopsis thaliana in Response to Salt Stress
Source: Plants (Basel). 2024 Aug 10;13(16):2224. doi: 10.3390/plants13162224 (PMC11359516; doi:10.3390/plants13162224)
Supplement: Supplementary file 1 [file plants-13-02224-s001.zip]

Archive with 1 entries (1 files):
- plants-3095954-supplementary.pdf
